# Supplementary material for: Effect of Iron Complex Source on MWWTP Effluent Treatment by Solar Photo-Fenton: Micropollutant Degradation, Toxicity Removal and Operating Costs
Source: Molecules. 2022 Aug 27;27(17):5521. doi: 10.3390/molecules27175521 (PMC9458207; doi:10.3390/molecules27175521)
Supplement: Supplementary file 1 [file molecules-27-05521-s001.zip]

Archive with 1 entries (1 files):
- molecules-1879361-supplementary.pdf
